# Supplementary material for: Solid-Phase Synthesis of Red Fluorescent Carbon Dots for the Dual-Mode Detection of Hexavalent Chromium and Cell Imaging
Source: Biosensors (Basel). 2022 Jun 20;12(6):432. doi: 10.3390/bios12060432 (PMC9221384; doi:10.3390/bios12060432)
Supplement: Supplementary file 1 [file biosensors-12-00432-s001.zip]

Archive with 1 entries (1 files):
- biosensors-1749120-supplementary.pdf
